# Supplementary material for: Safety and Immunogenicity of the Intranasal Vaccine Candidate Mambisa and the Intramuscular Vaccine Abdala Used as Booster Doses for COVID-19 Convalescents: A Randomized Phase 1–2 Clinical Trial
Source: Vaccines (Basel). 2024 Sep 1;12(9):1001. doi: 10.3390/vaccines12091001 (PMC11435458; doi:10.3390/vaccines12091001)
Supplement: Supplementary file 1 [file vaccines-12-01001-s001.zip]

Archive with 1 entries (1 files):
- vaccines-3074328-supplementary.pdf
